# Supplementary material for: Altered Storage and Function of von Willebrand Factor in Human Cardiac Microvascular Endothelial Cells Isolated from Recipient Transplant Hearts
Source: Int J Mol Sci. 2023 Feb 25;24(5):4553. doi: 10.3390/ijms24054553 (PMC10003102; doi:10.3390/ijms24054553)
Supplement: Supplementary file 1 [file ijms-24-04553-s001.zip]

Archive with 3 entries (3 files):
- ijms-2213287-supplementary.pdf
- Video_S1.mpg
- Video_S2.mpg
